# Supplementary material for: DMAP: a connectivity map database to enable identification of novel drug repositioning candidates
Source: BMC Bioinformatics. 2015 Sep 25;16(Suppl 13):S4. doi: 10.1186/1471-2105-16-S13-S4 (PMC4597058; doi:10.1186/1471-2105-16-S13-S4)
Supplement: Additional File 1 — Retrieval of known disease drug relationships from DMAP and CMAP, respectively. [file 1471-2105-16-S13-S4-S1.xlsx]

## Sheet: Sheet1
Disease	Drug	DMAP	CMAP
Breast Cancer	Anastrozole	««««
Breast Cancer	Capecitabine	«««««
Breast Cancer	Doxorubicin	««««	«
Breast Cancer	Estradiol	«««	«
Breast Cancer	Megestrol	«««««	«
Breast Cancer	Paclitaxel	«««««	««««
Breast Cancer	Testolactone	«««««
Breast Cancer	Testosterone	«««	«
Colorectal Cancer	Capecitabine	«««
Colorectal Cancer	Leucovorin	««««
Colorectal Cancer	Raltitrexed	«««««
Lung Cancer	Cisplatin	««««
Lung Cancer	Etoposide	««««	«
Prostate Cancer	Docetaxel	«««««
Prostate Cancer	Leuprorelin acetate	«««««
Parkinson's disease	Galantamine	«««««	«
Parkinson's disease	Trihexyphenidyl	«	««««
Alzheimer's disease	Galantamine	«	««««
Alzheimer's disease	Memantine	«	««««
Alzheimer's disease	Tacrine	«««««	«
Diabetes	Liraglutide	«««««
Diabetes	Vildagliptin	«««««
Leukemia	Carmustine	«	««««
Leukemia	Celecoxib	«	««««
Leukemia	Idarubicin	««««
Leukemia	Irinotecan	«	«««
Leukemia	Isotretinoin	«	««««
Leukemia	Methotrexate	«	«««
Leukemia	Pentostatin	«««««
Asthma	Bambuterol	«	««««
Asthma	Dexamethasone	«««	«
Asthma	Methylprednisolone	«	««««
Asthma	Orciprenaline	«	««««
Asthma	Prednisone	«««««	«
Asthma	Salbutamol	«««««	«
Asthma	Salbutamol sulphate	«««««
Asthma	Theophylline	«	««««
