# Supplementary material for: DMAP: a connectivity map database to enable identification of novel drug repositioning candidates
Source: BMC Bioinformatics. 2015 Sep 25;16(Suppl 13):S4. doi: 10.1186/1471-2105-16-S13-S4 (PMC4597058; doi:10.1186/1471-2105-16-S13-S4)
Supplement: Additional File 2 — Drug repositioning predicted by both similarity approach and KS algorithms. Note: in both files, the star rating is labelled according to the following criteria: K-S Score<-0.3: ««««« -0.3 ≤ K-S Score<-0.2: «««« -0.2 ≤ K-S Score<-0.1: ««« -0.1 ≤ K-S Score<0: «« K-S Score ≥ 0 or p-value ≥ 0.05: « [file 1471-2105-16-S13-S4-S2.xlsx]

## Sheet: Sheet1
Drug	Disease Indication
Mebendazole	Alzheimer's disease
Amiodarone	Asthma
Anastrozole	Asthma
Anastrozole	Asthma
Anastrozole	Asthma
Benztropine	Asthma
Chlorzoxazone	Asthma
Drospirenone	Asthma
Econazole	Asthma
Fluvoxamine	Asthma
Itraconazole	Asthma
Methylergonovine	Asthma
Methylergonovine	Asthma
Methylergonovine	Asthma
Oxybutynin	Asthma
Oxybutynin	Asthma
Rivastigmine	Asthma
Sertraline	Asthma
Sitaxsentan	Asthma
Tioconazole	Asthma
Tioconazole	Asthma
Vinorelbine	Asthma
Amodiaquine	Breast Cancer
Atovaquone	Breast Cancer
Flucytosine	Breast Cancer
Fluticasone Propionate	Breast Cancer
Fluvoxamine	Breast Cancer
Methylergonovine	Breast Cancer
Raltitrexed	Breast Cancer
Repaglinide	Breast Cancer
Rivastigmine	Breast Cancer
Spirapril	Breast Cancer
Tioconazole	Breast Cancer
Trifluridine	Breast Cancer
Trimethoprim	Breast Cancer
Voriconazole	Breast Cancer
Zafirlukast	Breast Cancer
Atovaquone	Colorectal Cancer
Cyclizine	Colorectal Cancer
Flucytosine	Colorectal Cancer
Suprofen	Colorectal Cancer
Tolcapone	Colorectal Cancer
Trifluridine	Colorectal Cancer
Valdecoxib	Colorectal Cancer
Acenocoumarol	Parkinson's disease
Anastrozole	Parkinson's disease
Bivalirudin	Parkinson's disease
Capecitabine	Parkinson's disease
Cyclizine	Parkinson's disease
Pyrimethamine	Parkinson's disease
Suprofen	Parkinson's disease
Valdecoxib	Parkinson's disease
Flucytosine	Prostate Cancer
Rivastigmine	Prostate Cancer
Trimethoprim	Prostate Cancer
Trimethoprim	Prostate Cancer
Voriconazole	Prostate Cancer
